# Supplementary material for: Integration of host gene regulation and oral microbiome reveals the influences of smoking during the development of oral squamous cell carcinoma
Source: Front Oncol. 2024 Oct 15;14:1409623. doi: 10.3389/fonc.2024.1409623 (PMC11518844; doi:10.3389/fonc.2024.1409623)
Supplement: Supplementary file 2 [file Table1.xlsx]

## Sheet: table1
4W-DESs-Smoking VS NC
Gene ID	Gene Name	log2(fc)	regulation
ENSMUSG00000091900	Gm4353	2.96505	up
ENSMUSG00000055866	Per2	1.31926	up
ENSMUSG00000116069	Gm49510	13.0873	up
ENSMUSG00000019577	Pdk4	-1.3038	down
ENSMUSG00000038550	Ciart	2.00723	up
ENSMUSG00000026077	Npas2	-2.08806	down
ENSMUSG00000116207	Nnt	-16.3258	down
ENSMUSG00000029675	Eln	-1.01594	down
ENSMUSG00000090225	Gm11559	-14.701	down
ENSMUSG00000002265	Peg3	-1.03058	down
ENSMUSG00000078261	Gm11596	-14.6253	down
ENSMUSG00000004098	Col5a3	-1.59371	down
ENSMUSG00000070335	Krtap9-1	-14.4201	down
ENSMUSG00000064165	Krt39	-12.6289	down
ENSMUSG00000091228	Gm20390	-13.054	down
ENSMUSG00000089865	Gm44503	-10.8714	down
ENSMUSG00000078260	Gm11569	-13.2373	down
ENSMUSG00000099009	Rdh16f1	-11.2492	down
ENSMUSG00000092232	Gm20521	-11.8399	down
ENSMUSG00000069972	Rps13-ps2	-2.42372	down
ENSMUSG00000078259	Gm11554	-13.0677	down
ENSMUSG00000115293	Gm49333	10.2628	up
ENSMUSG00000086868	Gm15883	1.99153	up
ENSMUSG00000059824	Dbp	1.21386	up
ENSMUSG00000117123	Gm49890	11.8074	up
ENSMUSG00000039633	Lonrf1	1.24034	up
ENSMUSG00000029650	Slc46a3	1.0309	up
ENSMUSG00000055116	Arntl	-1.79183	down
ENSMUSG00000041378	Cldn5	-1.27802	down
ENSMUSG00000066362	Rps13-ps1	-2.30036	down
ENSMUSG00000024598	Fbn2	-2.33716	down
ENSMUSG00000028341	Nr4a3	1.3383	up
ENSMUSG00000037872	Ackr1	-1.57372	down
ENSMUSG00000116165	Pdxp	-1.40655	down
ENSMUSG00000047976	Kcna1	-1.55782	down
ENSMUSG00000018927	Ccl6	1.07611	up
ENSMUSG00000049436	Upk1b	3.52238	up
ENSMUSG00000091021	Gm17300	-1.10681	down
ENSMUSG00000048489	Depp1	-1.14598	down
ENSMUSG00000067338	Tuba3b	-10.6022	down
ENSMUSG00000041544	Disp3	-8.97099	down
ENSMUSG00000031465	Angpt2	-1.24245	down
ENSMUSG00000031553	Adam3	9.61039	up
ENSMUSG00000043366	Olfr78	-1.15113	down
ENSMUSG00000020913	Krt24	-1.01242	down
ENSMUSG00000045288	Ush1g	-1.60497	down
ENSMUSG00000050666	Vstm4	-1.19635	down
ENSMUSG00000078687	Mup8	-1.99063	down
ENSMUSG00000086753	Gm15751	-1.1757	down

## Sheet: table2
4W-DESs-4NQO+Smoking VS 4NQO
Gene ID	Gene Name	log2(fc)	regulation
ENSMUSG00000025453	Nnt	-4.96877	down
ENSMUSG00000031502	Col4a1	-1.31342	down
ENSMUSG00000079507	H2-Q1	1.16184	up
ENSMUSG00000038550	Ciart	2.71098	up
ENSMUSG00000035929	H2-Q4	1.15105	up
ENSMUSG00000059824	Dbp	1.68855	up
ENSMUSG00000111709	Gm3776	2.65211	up
ENSMUSG00000074183	Gsta1	2.24747	up
ENSMUSG00000031503	Col4a2	-1.24939	down
ENSMUSG00000027737	Slc7a11	2.06161	up
ENSMUSG00000028339	Col15a1	-1.57577	down
ENSMUSG00000099906	Gm28653	-1.989	down
ENSMUSG00000020658	Efr3b	-1.31982	down
ENSMUSG00000024521	Pmaip1	2.68212	up
ENSMUSG00000024327	Slc39a7	1.02723	up
ENSMUSG00000024512	Dynap	-2.42679	down
ENSMUSG00000021200	Asb2	-1.22012	down
ENSMUSG00000068859	Sp9	6.3386	up
ENSMUSG00000055301	Adh7	1.36583	up
ENSMUSG00000021176	Efcab11	4.18234	up
ENSMUSG00000029675	Eln	-1.25719	down
ENSMUSG00000026043	Col3a1	-1.75615	down
ENSMUSG00000057723	Krt33b	-14.9451	down
ENSMUSG00000073409	H2-Q6	1.2524	up
ENSMUSG00000079492	Gm11127	1.1575	up
ENSMUSG00000082363	Mup-ps18	16.824	up
ENSMUSG00000020649	Rrm2	1.20529	up
ENSMUSG00000002266	Zim1	-1.24119	down
ENSMUSG00000004098	Col5a3	-1.71921	down
ENSMUSG00000032177	Pde4a	-1.06693	down
ENSMUSG00000046474	Krtap4-16	-15.2812	down
ENSMUSG00000028427	Aqp7	-1.4823	down
ENSMUSG00000078261	Gm11596	-14.6253	down
ENSMUSG00000020674	Pxdn	-1.2611	down
ENSMUSG00000055116	Arntl	-1.95601	down
ENSMUSG00000110439	Mup22	1.24024	up
ENSMUSG00000070335	Krtap9-1	-14.4201	down
ENSMUSG00000058295	Prp2	13.3733	up
ENSMUSG00000040675	Mthfd1l	1.44134	up
ENSMUSG00000064165	Krt39	-12.6289	down
ENSMUSG00000091228	Gm20390	-13.054	down
ENSMUSG00000001119	Col6a1	-1.02716	down
ENSMUSG00000019577	Pdk4	-1.49566	down
ENSMUSG00000089865	Gm44503	-10.8714	down
ENSMUSG00000023951	Vegfa	-1.2285	down
ENSMUSG00000107705	Gm45062	10.7761	up
ENSMUSG00000048126	Col6a3	-1.51768	down
ENSMUSG00000004939	Nmrk2	-1.25725	down
ENSMUSG00000099009	Rdh16f1	-11.2492	down
ENSMUSG00000090066	1110002E22Rik	-1.3349	down
ENSMUSG00000046818	Ddit4l	-1.05246	down
ENSMUSG00000116358	Gm49450	-12.7631	down
ENSMUSG00000064350	mt-Ty	-1.07979	down
ENSMUSG00000092232	Gm20521	-11.8399	down
ENSMUSG00000019990	Pde7b	-1.03232	down
ENSMUSG00000023289	Sva	13.0531	up
ENSMUSG00000091712	Sec14l5	-1.45265	down
ENSMUSG00000022945	Chaf1b	1.59241	up
ENSMUSG00000070291	Ddx43	11.2947	up
ENSMUSG00000029762	Akr1b8	1.15003	up
ENSMUSG00000073375	Lrrc30	-1.65386	down
ENSMUSG00000028749	Pla2g2f	-2.12295	down
ENSMUSG00000020241	Col6a2	-1.05561	down
ENSMUSG00000032006	Pdgfd	-1.1816	down
ENSMUSG00000040093	Bmf	1.28238	up
ENSMUSG00000018927	Ccl6	1.70169	up
ENSMUSG00000030256	Bhlhe41	1.0431	up
ENSMUSG00000116069	Gm49510	11.5783	up
ENSMUSG00000062960	Kdr	-1.10125	down
ENSMUSG00000028386	Slc46a2	-3.11821	down
ENSMUSG00000080989	Gm14048	11.5663	up
ENSMUSG00000107877	Gm43951	3.60801	up
ENSMUSG00000027716	Trpc3	-1.14521	down
ENSMUSG00000027955	Gask1b	-1.13296	down
ENSMUSG00000042031	Lce3b	-1.02946	down
ENSMUSG00000028957	Per3	1.07333	up
ENSMUSG00000052921	Arhgef15	-1.1253	down
ENSMUSG00000020866	Cacna1g	-1.57409	down
ENSMUSG00000034387	Ssu2	-1.37399	down
ENSMUSG00000032883	Acsl3	1.76264	up
ENSMUSG00000042793	Lgr6	-1.29889	down
ENSMUSG00000078919	Dpm1	1.54971	up
ENSMUSG00000043439	Epop	1.42544	up
ENSMUSG00000031604	Msmo1	1.69655	up
ENSMUSG00000110234	Gm45799	-5.68797	down
ENSMUSG00000107962	Gm43980	-1.55466	down
ENSMUSG00000001493	Meox1	-1.41122	down
ENSMUSG00000031465	Angpt2	-1.5382	down
ENSMUSG00000026042	Col5a2	-1.26392	down
ENSMUSG00000029650	Slc46a3	1.23299	up
ENSMUSG00000001467	Cyp51	1.5649	up
ENSMUSG00000026837	Col5a1	-1.25587	down
ENSMUSG00000032334	Loxl1	-1.06687	down
ENSMUSG00000033508	Asprv1	-1.2352	down
ENSMUSG00000055485	Soga1	-1.14546	down
ENSMUSG00000095257	Scgb1b3	13.7342	up
ENSMUSG00000106820	D5Ertd605e	11.9361	up
ENSMUSG00000031398	Plxna3	-1.50079	down
ENSMUSG00000034472	Rasd2	1.61605	up
ENSMUSG00000045377	Tmem88	-1.04132	down
ENSMUSG00000000386	Mx1	1.48119	up
ENSMUSG00000035352	Ccl12	13.0802	up
ENSMUSG00000028976	Slc2a5	2.71229	up
ENSMUSG00000048038	Ccdc187	-1.72418	down
ENSMUSG00000090942	F830016B08Rik	2.8345	up
ENSMUSG00000056290	Ms4a4b	4.42087	up
ENSMUSG00000025610	Map3k7cl	-1.09566	down
ENSMUSG00000050520	Cldn8	1.31103	up
ENSMUSG00000049620	Prss33	11.1368	up
ENSMUSG00000068885	Lce3f	-1.16574	down
ENSMUSG00000040280	Ndufa4l2	-1.3304	down
ENSMUSG00000001506	Col1a1	-1.22003	down
ENSMUSG00000047976	Kcna1	-1.72739	down
ENSMUSG00000000317	Bcl6b	-1.20815	down
ENSMUSG00000028613	Lrp8	1.24084	up
ENSMUSG00000026068	Il18rap	3.60057	up
ENSMUSG00000028687	Mutyh	-1.14988	down
ENSMUSG00000054404	Slfn5	-1.10695	down
ENSMUSG00000037010	Apln	-1.73426	down
ENSMUSG00000070423	Olfr558	-1.35902	down
ENSMUSG00000048013	Krt35	-2.98159	down
ENSMUSG00000039450	Dcxr	1.37947	up
ENSMUSG00000034159	Mab21l4	-1.67591	down
ENSMUSG00000078664	Sprr2a1	1.393	up
ENSMUSG00000033880	Lgals3bp	1.03343	up
ENSMUSG00000118087	4833438C02Rik	1.1514	up
ENSMUSG00000110390	Gm45869	-1.95878	down
ENSMUSG00000037060	Cavin3	-1.01396	down
ENSMUSG00000028885	Smpdl3b	1.22223	up
ENSMUSG00000056481	Cd248	-1.28192	down
ENSMUSG00000058258	Idi1	1.22303	up
ENSMUSG00000024176	Sox8	-1.56561	down
ENSMUSG00000030123	Plxnd1	-1.16586	down
ENSMUSG00000024440	Pcdh12	-2.0251	down
ENSMUSG00000093553	Gm20633	1.93408	up
ENSMUSG00000027514	Zbp1	1.22645	up
ENSMUSG00000116879	Gm49794	-1.30658	down
ENSMUSG00000068893	Sprr2a2	1.36239	up
ENSMUSG00000067344	Rps25-ps1	-3.05468	down
ENSMUSG00000029322	Plac8	1.39292	up
ENSMUSG00000001166	Oas1c	1.42112	up
ENSMUSG00000012819	Cdh23	-1.0868	down
ENSMUSG00000022351	Sqle	1.00968	up
ENSMUSG00000015653	Steap2	1.43518	up
ENSMUSG00000079445	B3gnt7	3.11618	up
ENSMUSG00000033105	Lss	1.24735	up
ENSMUSG00000079419	Ms4a6c	1.45076	up
ENSMUSG00000072919	Noxred1	-2.16699	down
ENSMUSG00000095332	Gm9821	-1.13341	down
ENSMUSG00000045539	Sprr3	-1.28131	down
ENSMUSG00000026785	Pkn3	-1.1356	down
ENSMUSG00000017417	Plxdc1	-1.38776	down
ENSMUSG00000041119	Pde9a	1.15383	up
ENSMUSG00000029082	Bst1	1.75617	up
ENSMUSG00000020027	Socs2	1.25643	up
ENSMUSG00000000204	Slfn4	1.35119	up
ENSMUSG00000094793	Mup12	1.27869	up
ENSMUSG00000037466	Tedc1	1.28005	up
ENSMUSG00000038305	Spats2l	1.23513	up
ENSMUSG00000027713	1810062G17Rik	2.35222	up
ENSMUSG00000024679	Ms4a6d	1.05401	up
ENSMUSG00000042115	Klhdc8a	-1.52614	down
ENSMUSG00000038453	Srcin1	-1.47223	down
ENSMUSG00000017639	Rab11fip4	1.45202	up
ENSMUSG00000099950	9130227L01Rik	-2.38409	down
ENSMUSG00000070337	Gpr179	1.53647	up
ENSMUSG00000068744	Psrc1	1.2479	up
ENSMUSG00000063388	BC023105	4.23903	up
ENSMUSG00000097194	9330175E14Rik	1.77488	up
ENSMUSG00000020169	Best3	-1.04221	down
ENSMUSG00000079644	Gm1110	-2.32487	down
ENSMUSG00000118107	Gm34455	-1.76017	down
ENSMUSG00000039633	Lonrf1	1.31264	up
ENSMUSG00000079017	Ifi27l2a	1.42936	up
ENSMUSG00000070436	Serpinh1	-1.16741	down
ENSMUSG00000043099	Hic1	-1.11415	down
ENSMUSG00000067338	Tuba3b	-10.6022	down
ENSMUSG00000020734	Grin2c	-1.97795	down
ENSMUSG00000028859	Csf3r	1.70213	up
ENSMUSG00000029236	Nmu	-1.98807	down
ENSMUSG00000029544	Cabp1	-1.1261	down
ENSMUSG00000022372	Sla	1.83057	up
ENSMUSG00000042834	Nrep	-1.03826	down
ENSMUSG00000087149	Itih5l-ps	2.63398	up
ENSMUSG00000042029	Ncapg2	1.6469	up
ENSMUSG00000044139	Prss53	-1.90123	down
ENSMUSG00000040164	Kcns1	1.79181	up
ENSMUSG00000025020	Slit1	1.11351	up
ENSMUSG00000052469	Tcp10c	10.1351	up
ENSMUSG00000022842	Ece2	-2.07203	down
ENSMUSG00000032890	Rims3	1.89085	up
ENSMUSG00000022034	Esco2	1.16952	up
ENSMUSG00000087404	Gm11752	12.1487	up
ENSMUSG00000045776	Lrtm1	-1.01963	down
ENSMUSG00000102748	Pcdhgb2	-2.08009	down
ENSMUSG00000045281	Gpr20	2.15853	up
ENSMUSG00000029661	Col1a2	-1.00012	down
ENSMUSG00000027313	Chac1	1.36641	up
ENSMUSG00000037653	Kctd8	-9.6796	down
ENSMUSG00000031637	Lrp2bp	-1.01575	down
ENSMUSG00000023036	Pcdhgc4	3.2187	up
ENSMUSG00000044350	Lacc1	1.11553	up
ENSMUSG00000026185	Igfbp5	-1.08912	down
ENSMUSG00000069893	9930111J21Rik1	-1.68805	down
ENSMUSG00000021273	Fdft1	1.05055	up
ENSMUSG00000015652	Steap1	2.15511	up
ENSMUSG00000006784	Ttc25	2.02378	up
ENSMUSG00000060183	Cxcl11	-1.09955	down
ENSMUSG00000084927	Gm5724	9.89183	up
ENSMUSG00000059934	Prh1	7.98978	up
ENSMUSG00000054083	Capn12	-1.77615	down
ENSMUSG00000069874	Irgm2	1.02602	up
ENSMUSG00000104155	Gm38103	11.452	up
ENSMUSG00000054325	Lce3a	-1.10133	down
ENSMUSG00000040254	Sema3d	1.37277	up
ENSMUSG00000037813	D630003M21Rik	-1.50314	down
ENSMUSG00000049709	Nlrp10	-1.74987	down
ENSMUSG00000085998	AW822252	-9.2779	down
ENSMUSG00000017167	Cntnap1	-1.02515	down
ENSMUSG00000087507	Gm16141	11.4332	up
ENSMUSG00000033597	Caskin1	-1.59825	down
ENSMUSG00000040998	Npnt	-1.44392	down
ENSMUSG00000028661	Epha8	9.07271	up
ENSMUSG00000101257	2310015K22Rik	-1.68831	down
ENSMUSG00000038402	Foxf2	-1.30718	down
ENSMUSG00000017697	Ada	-1.23596	down
ENSMUSG00000036422	Pcdh8	8.98513	up
ENSMUSG00000022054	Nefm	3.27311	up
ENSMUSG00000103931	Gm36962	10.2666	up
ENSMUSG00000015599	Ttbk1	-1.78539	down
ENSMUSG00000017499	Cdc6	1.47279	up
ENSMUSG00000048721	Fndc9	-1.48919	down
ENSMUSG00000026383	Epb41l5	1.09041	up
ENSMUSG00000044667	Plppr4	1.24464	up
ENSMUSG00000035279	Ssc5d	-1.01753	down
ENSMUSG00000015980	Lrrc27	1.1352	up
ENSMUSG00000014453	Blk	9.92014	up
ENSMUSG00000026077	Npas2	-1.95794	down
ENSMUSG00000017390	Aldoc	1.5672	up
ENSMUSG00000037406	Htra4	1.89103	up
ENSMUSG00000085888	Gm12224	-1.22588	down
ENSMUSG00000046449	Nexmif	1.02217	up
ENSMUSG00000056220	Pla2g4a	1.07729	up
ENSMUSG00000068079	Tcf15	-1.04325	down
ENSMUSG00000082044	Snrpert	1.8029	up
ENSMUSG00000034591	Slc41a2	1.29543	up
ENSMUSG00000064343	mt-Tq	-1.11951	down
ENSMUSG00000067586	S1pr3	-1.04076	down
ENSMUSG00000045294	Insig1	2.19647	up
ENSMUSG00000032908	Sgpp2	1.07297	up
ENSMUSG00000011256	Adam19	-1.00087	down
ENSMUSG00000003283	Hck	1.05574	up
ENSMUSG00000056716	Gm5420	-2.59604	down
ENSMUSG00000032507	Fbxl2	-1.23795	down
ENSMUSG00000064344	mt-Tm	-1.05767	down
ENSMUSG00000034579	Pla2g3	-1.56266	down
ENSMUSG00000028445	Enho	1.10158	up
ENSMUSG00000037071	Scd1	1.00932	up
ENSMUSG00000018654	Ikzf1	1.12418	up
ENSMUSG00000014846	Tppp3	-1.13544	down
ENSMUSG00000050410	Tcf19	1.30401	up
ENSMUSG00000002068	Ccne1	1.15392	up
ENSMUSG00000057886	Cbx3-ps6	1.57287	up
ENSMUSG00000091575	2010016I18Rik	1.12171	up
ENSMUSG00000014198	Zfp385c	-1.39574	down
ENSMUSG00000041592	Sdk2	1.22922	up
ENSMUSG00000011008	Mcoln2	1.43149	up
ENSMUSG00000052135	Foxo6	-1.13072	down
ENSMUSG00000050463	Krt78	-1.23794	down
ENSMUSG00000024114	Prss41	1.1336	up
ENSMUSG00000061762	Tac1	1.74016	up
ENSMUSG00000038011	Dnah10	-1.83553	down
ENSMUSG00000036768	Kif15	1.1406	up
ENSMUSG00000042436	Mfap4	-1.23427	down
ENSMUSG00000027204	Fbn1	-1.07508	down
ENSMUSG00000026938	Fcna	1.11729	up
ENSMUSG00000034906	Ncaph	1.09344	up
ENSMUSG00000078706	Gm53	3.11437	up
ENSMUSG00000110580	D830024N08Rik	-1.45953	down
ENSMUSG00000030889	Vwa3a	-2.17672	down
ENSMUSG00000030772	Dkk3	1.0589	up
ENSMUSG00000053044	Cd8b1	10.3821	up
ENSMUSG00000092368	A930015D03Rik	-2.1157	down
ENSMUSG00000053178	Mterf1b	-1.28806	down
ENSMUSG00000031385	Plxnb3	-1.07894	down
ENSMUSG00000026941	Mamdc4	-1.25557	down
ENSMUSG00000042258	Isl1	-5.45563	down
ENSMUSG00000095241	Gm5478	2.35007	up
ENSMUSG00000114810	Gm36101	-9.41615	down
ENSMUSG00000042826	Fgf11	-1.16137	down
ENSMUSG00000112095	A130077B15Rik	9.5669	up
ENSMUSG00000047497	Adamts12	-1.62947	down
ENSMUSG00000097336	Fendrr	-1.90025	down
ENSMUSG00000040809	Chil3	3.21951	up
ENSMUSG00000027495	Fam210b	1.04221	up
ENSMUSG00000043556	Fbxl7	-1.25818	down
ENSMUSG00000044948	Cfap43	1.50559	up
ENSMUSG00000034112	Atp2c2	1.32716	up
ENSMUSG00000045109	Krtap4-7	-15.8295	down
ENSMUSG00000037278	Tmem97	1.11614	up
ENSMUSG00000118029	AC132288	-1.40447	down
ENSMUSG00000031709	Tbc1d9	1.01072	up
ENSMUSG00000038457	Tmem255b	-1.29755	down
ENSMUSG00000044703	Phf11a	10.5787	up
ENSMUSG00000020642	Rnf144a	-1.0028	down
ENSMUSG00000086359	9630013K17Rik	-2.04301	down
ENSMUSG00000087047	1700110K17Rik	10.7759	up
ENSMUSG00000101628	Gm28177	-9.13794	down
ENSMUSG00000033805	Ephx4	1.04031	up
ENSMUSG00000004347	Pde1c	1.02903	up
ENSMUSG00000085237	Gm15406	-4.31409	down
ENSMUSG00000100182	1810006J02Rik	-10.0312	down
ENSMUSG00000046743	Fat4	-1.09097	down
ENSMUSG00000037722	Gnpnat1	1.26788	up
ENSMUSG00000021573	Tppp	-1.15487	down
ENSMUSG00000072902	Gm10435	-1.3639	down
ENSMUSG00000040612	Ildr2	1.08367	up
ENSMUSG00000057163	Prss2	3.05706	up
ENSMUSG00000053749	Gm9920	2.22685	up
ENSMUSG00000034687	Fras1	-1.15054	down
ENSMUSG00000035187	Nkx6-1	-9.4574	down
ENSMUSG00000023992	Trem2	1.80846	up
ENSMUSG00000039187	Fanci	1.48337	up
ENSMUSG00000032338	Hcn4	-1.25325	down
ENSMUSG00000078131	Krtap1-3	-15.9101	down
ENSMUSG00000033981	Gria2	-1.66554	down
ENSMUSG00000000159	Igsf5	1.54734	up
ENSMUSG00000075701	Selenos	1.04378	up
ENSMUSG00000054320	Lrrc36	-1.66971	down
ENSMUSG00000111241	Gm19121	10.7563	up
ENSMUSG00000117079	Gm41611	-9.73836	down
ENSMUSG00000036334	Igsf10	-1.13033	down
ENSMUSG00000085631	9630028H03Rik	8.97117	up
ENSMUSG00000046591	Ticrr	1.62066	up
ENSMUSG00000034265	Zdhhc14	1.16012	up
ENSMUSG00000013707	Tnfaip8l2	1.09202	up
ENSMUSG00000050704	2310061N02Rik	-4.68259	down
ENSMUSG00000115403	Gm49304	-2.40683	down
ENSMUSG00000033453	Adamts15	-1.22195	down
ENSMUSG00000034329	Brip1	1.17981	up
ENSMUSG00000050666	Vstm4	-1.11079	down
ENSMUSG00000009471	Myod1	-1.39372	down
ENSMUSG00000100510	Hand2os1	-2.08588	down
ENSMUSG00000090576	Gm17055	1.90675	up
ENSMUSG00000041984	Rptn	-1.23477	down
ENSMUSG00000039316	Rftn1	-1.0189	down
ENSMUSG00000048573	Cypt3	11.3844	up
ENSMUSG00000039809	Gabbr2	1.58547	up
ENSMUSG00000026459	Myog	-1.03906	down
ENSMUSG00000070471	Erich6	-9.72321	down
ENSMUSG00000025203	Scd2	1.05547	up
ENSMUSG00000043456	Zfp536	-1.57549	down
ENSMUSG00000035285	Nat14	-1.0888	down
ENSMUSG00000024675	Ms4a4c	2.46586	up
ENSMUSG00000021509	Slc25a48	1.47183	up
ENSMUSG00000106415	Gm42893	-6.90433	down
ENSMUSG00000030110	Ret	-1.12624	down
ENSMUSG00000078853	Igtp	1.19194	up
ENSMUSG00000031111	Igsf1	-1.17285	down
ENSMUSG00000026668	Ucma	11.8948	up
ENSMUSG00000108883	Gm44623	-1.59512	down
ENSMUSG00000006219	Fblim1	1.04621	up
ENSMUSG00000104869	Gm42544	-9.29886	down
ENSMUSG00000075010	AW112010	1.11716	up
ENSMUSG00000105655	Gm42659	-2.46101	down
ENSMUSG00000069718	Gm11563	-15.2117	down
ENSMUSG00000040618	Pck2	1.16815	up
ENSMUSG00000087543	Gm16576	-1.13816	down
ENSMUSG00000078954	Arhgap8	1.68601	up
ENSMUSG00000075254	Heg1	-1.04154	down
ENSMUSG00000103243	Lce1d	-1.13785	down
ENSMUSG00000048830	2310057N15Rik	-4.98157	down
ENSMUSG00000045441	Gprin3	1.01301	up
ENSMUSG00000022901	Cd86	1.1219	up
ENSMUSG00000005800	Mmp8	2.90844	up
ENSMUSG00000019359	Gdpd2	-1.24817	down
ENSMUSG00000040229	Gpr34	1.53241	up
ENSMUSG00000030351	Tspan11	-1.33587	down
ENSMUSG00000055413	H2-Q5	1.58011	up
ENSMUSG00000026976	Pax8	-2.1251	down
ENSMUSG00000009047	Gm5965	-5.03113	down
ENSMUSG00000038057	Dbil5	-1.94095	down
ENSMUSG00000000125	Wnt3	-3.03926	down
ENSMUSG00000060756	Krtap2-4	-8.79624	down
ENSMUSG00000031274	Col4a5	-1.05902	down
ENSMUSG00000000402	Egfl6	-1.87015	down
ENSMUSG00000062007	Hsh2d	2.07174	up
ENSMUSG00000059832	Kprp	-1.25684	down
ENSMUSG00000116272	Gm49540	-3.47836	down
ENSMUSG00000060568	Fam78b	-1.49082	down
ENSMUSG00000066058	Cldn19	-1.10293	down
ENSMUSG00000048852	Gm12185	2.22116	up
ENSMUSG00000026304	Rab17	1.38495	up
ENSMUSG00000057674	Gm11938	-6.75435	down
ENSMUSG00000052316	Lrrc15	-5.0339	down
ENSMUSG00000059003	Grin2a	-6.60898	down
ENSMUSG00000021638	Ocln	1.23956	up
ENSMUSG00000112278	Gm30025	1.24072	up
ENSMUSG00000035861	Tmprss11b	1.04514	up
ENSMUSG00000034613	Ppm1h	1.0903	up
ENSMUSG00000069607	Cd300ld3	1.54766	up
ENSMUSG00000043485	Krt34	-5.55369	down
ENSMUSG00000060131	Atp8b4	1.35063	up
ENSMUSG00000001520	Nrip2	-1.06087	down
ENSMUSG00000001986	Gria3	1.0793	up
ENSMUSG00000111318	Gm48483	-10.7208	down
ENSMUSG00000030148	Clec4a2	1.84941	up
ENSMUSG00000100911	1700027F09Rik	-11.072	down
ENSMUSG00000016552	Foxred2	1.39016	up
ENSMUSG00000015947	Fcgr1	1.45956	up
ENSMUSG00000055963	Triqk	1.4578	up
ENSMUSG00000108126	Gm43909	1.09039	up
ENSMUSG00000040424	Hipk4	-1.08717	down
ENSMUSG00000031379	Pir	-1.08694	down
ENSMUSG00000111531	Gm32688	-2.98449	down
ENSMUSG00000100779	Gm29292	11.0364	up
ENSMUSG00000031027	Stk33	10.1016	up
ENSMUSG00000022033	Pbk	1.13862	up
ENSMUSG00000025804	Ccr1	1.41352	up
ENSMUSG00000005338	Cadm3	-1.22306	down
ENSMUSG00000091705	H2-Q2	1.42294	up
ENSMUSG00000042724	Map3k9	1.01438	up
ENSMUSG00000023041	Krt6b	1.81764	up
ENSMUSG00000024731	Ms4a10	3.95613	up
ENSMUSG00000079293	Clec7a	1.61381	up
ENSMUSG00000067614	Krt86	-6.0664	down
ENSMUSG00000031169	Porcn	-1.42447	down
ENSMUSG00000039578	Ccser1	1.58158	up
ENSMUSG00000038370	Pcp4l1	-1.00238	down
ENSMUSG00000087125	A230108P19Rik	9.24945	up
ENSMUSG00000089945	Pakap	4.01235	up
ENSMUSG00000090222	Ifi203-ps	-1.35165	down
ENSMUSG00000100555	Gm8173	-9.9085	down
ENSMUSG00000019647	Sema6a	-1.0031	down
ENSMUSG00000061080	Lsamp	-1.09252	down

## Sheet: table3
16W-DESs-Smoking VS NC
Gene ID	Gene Name	log2(fc)	regulation
ENSMUSG00000095079	Igha	2.81614	up
ENSMUSG00000116207	Nnt	-17.1398	down
ENSMUSG00000097346	Rps18-ps4	-18.104	down
ENSMUSG00000111684	Gm8543	14.0668	up
ENSMUSG00000116988	Gm49673	-9.53016	down
ENSMUSG00000118491	Zfp91	-10.0942	down
ENSMUSG00000091460	Gm7808	-12.8284	down
ENSMUSG00000116378	Gcat	11.2339	up
ENSMUSG00000068348	Gm10238	-12.4349	down
ENSMUSG00000076609	Igkc	2.57672	up
ENSMUSG00000000204	Slfn4	3.14541	up
ENSMUSG00000058966	Fam57b	-1.15925	down
ENSMUSG00000079105	C7	-2.51997	down
ENSMUSG00000017639	Rab11fip4	1.05669	up
ENSMUSG00000024222	Fkbp5	1.47017	up
ENSMUSG00000096197	4930555G01Rik	-10.1919	down
ENSMUSG00000032014	Oaf	-1.04461	down
ENSMUSG00000026389	Steap3	-1.10707	down
ENSMUSG00000004328	Hif3a	1.70425	up
ENSMUSG00000032334	Loxl1	-1.64079	down
ENSMUSG00000068614	Actc1	-2.35687	down
ENSMUSG00000004814	Ccl24	-1.83332	down
ENSMUSG00000064340	mt-Tl1	1.10214	up
ENSMUSG00000052468	Pmp2	-11.9825	down
ENSMUSG00000042417	Ccno	9.72501	up
ENSMUSG00000006638	Abhd1	-1.13188	down
ENSMUSG00000015599	Ttbk1	-1.77315	down
ENSMUSG00000061100	Retnla	-1.9016	down
ENSMUSG00000030317	Timp4	1.12423	up
ENSMUSG00000103270	Gm37915	10.4595	up
ENSMUSG00000064344	mt-Tm	1.21187	up
ENSMUSG00000028339	Col15a1	-1.60994	down
ENSMUSG00000099906	Gm28653	1.64475	up
ENSMUSG00000064361	mt-Tr	1.62896	up
ENSMUSG00000020695	Mrc2	-1.0693	down
ENSMUSG00000043155	Hpdl	-1.11198	down
ENSMUSG00000053719	Klk1b26	1.23249	up
ENSMUSG00000038463	Olfml2b	-1.00507	down
ENSMUSG00000079592	C1qtnf5	-1.40847	down
ENSMUSG00000021750	Fam107a	1.20899	up
ENSMUSG00000023236	Scg5	1.52735	up
ENSMUSG00000093553	Gm20633	1.91978	up
ENSMUSG00000056054	S100a8	4.87932	up
ENSMUSG00000029338	Antxr2	-1.03834	down
ENSMUSG00000070880	Gad1	8.63732	up
ENSMUSG00000056481	Cd248	-1.63379	down
ENSMUSG00000086782	E130102H24Rik	9.3161	up
ENSMUSG00000026822	Lcn2	2.49109	up
ENSMUSG00000101904	Gm29427	-1.59288	down
ENSMUSG00000094526	Gm21451	-1.32645	down
ENSMUSG00000058740	Kcnt1	1.60174	up
ENSMUSG00000044338	Aplnr	-1.97691	down
ENSMUSG00000027524	Edn3	-1.6194	down
ENSMUSG00000032725	Folr2	-1.79177	down
ENSMUSG00000093606	B130034C11Rik	-1.42183	down
ENSMUSG00000055368	Slc6a2	-1.25595	down
ENSMUSG00000020377	Ltc4s	-1.52465	down
ENSMUSG00000020241	Col6a2	-1.42444	down
ENSMUSG00000047497	Adamts12	-1.1201	down
ENSMUSG00000035456	Prdm8	-1.76484	down
ENSMUSG00000064338	mt-Tv	1.86384	up
ENSMUSG00000052135	Foxo6	-1.2118	down
ENSMUSG00000032011	Thy1	-1.38865	down
ENSMUSG00000001506	Col1a1	-1.58204	down
ENSMUSG00000029074	Ttll10	1.02775	up
ENSMUSG00000026837	Col5a1	-1.30712	down
ENSMUSG00000104378	Gm37510	5.96879	up
ENSMUSG00000059022	Kcp	-1.22871	down
ENSMUSG00000058914	C1qtnf3	-1.60256	down
ENSMUSG00000051527	Usp29	2.17571	up
ENSMUSG00000005800	Mmp8	4.21452	up
ENSMUSG00000027204	Fbn1	-1.47731	down
ENSMUSG00000031394	Opn1mw	1.06903	up
ENSMUSG00000030674	Qprt	-1.5827	down
ENSMUSG00000016756	Cmah	-1.30548	down
ENSMUSG00000060311	Mucl1	-2.53791	down
ENSMUSG00000019852	Arfgef3	2.03028	up
ENSMUSG00000047511	Olfr1396	-2.36904	down
ENSMUSG00000032773	Chrm1	2.50116	up
ENSMUSG00000004939	Nmrk2	-1.42515	down
ENSMUSG00000060572	Mfap2	-1.11196	down
ENSMUSG00000068587	Mgam	7.65571	up
ENSMUSG00000024610	Cd74	-1.11499	down
ENSMUSG00000061524	Zic2	9.68733	up
ENSMUSG00000037466	Tedc1	1.13282	up
ENSMUSG00000067149	Jchain	2.32786	up
ENSMUSG00000036905	C1qb	-1.0793	down
ENSMUSG00000028167	Bdh2	-1.81302	down
ENSMUSG00000026043	Col3a1	-1.71424	down
ENSMUSG00000018459	Slc13a3	8.21925	up
ENSMUSG00000064343	mt-Tq	1.02479	up
ENSMUSG00000028370	Pappa	1.10627	up
ENSMUSG00000115067	Dpep2	-11.7454	down
ENSMUSG00000103103	4833445I07Rik	1.20159	up
ENSMUSG00000026180	Cxcr2	2.76327	up
ENSMUSG00000001119	Col6a1	-1.16654	down
ENSMUSG00000026069	Il1rl1	-1.42438	down
ENSMUSG00000028076	Cd1d1	1.2987	up
ENSMUSG00000066687	Zbtb16	1.29843	up
ENSMUSG00000104621	Gm43185	1.06841	up
ENSMUSG00000037010	Apln	-1.17052	down
ENSMUSG00000026712	Mrc1	-1.03055	down
ENSMUSG00000030867	Plk1	1.02516	up
ENSMUSG00000035279	Ssc5d	-1.38194	down
ENSMUSG00000020950	Foxg1	5.11437	up
ENSMUSG00000051985	Igfn1	3.60467	up
ENSMUSG00000045288	Ush1g	-1.1114	down
ENSMUSG00000037813	D630003M21Rik	-1.29851	down
ENSMUSG00000034107	Ano7	1.36757	up
ENSMUSG00000027338	Prnd	-11.2134	down
ENSMUSG00000017737	Mmp9	3.91916	up
ENSMUSG00000049493	Pls1	2.02563	up
ENSMUSG00000048126	Col6a3	-1.23204	down
ENSMUSG00000039628	Hs3st6	-1.7643	down
ENSMUSG00000108447	Gm44567	8.31767	up
ENSMUSG00000040165	Cd209c	-1.59958	down
ENSMUSG00000029718	Pcolce	-1.2063	down
ENSMUSG00000020932	Gfap	2.80603	up
ENSMUSG00000048489	Depp1	1.14701	up
ENSMUSG00000116597	Gm536	-4.36385	down
ENSMUSG00000028736	Pax7	-1.03038	down
ENSMUSG00000024176	Sox8	-1.36532	down
ENSMUSG00000022768	Ccdc116	1.04967	up
ENSMUSG00000061068	Mcpt4	-1.76547	down
ENSMUSG00000031712	Il15	-1.07416	down
ENSMUSG00000064371	mt-Tt	1.32312	up
ENSMUSG00000114796	A930028N01Rik	1.52819	up
ENSMUSG00000043719	Col6a6	-1.63609	down
ENSMUSG00000045903	Npas4	2.38613	up
ENSMUSG00000109539	Gm44667	1.03049	up
ENSMUSG00000030149	Klrk1	-7.61947	down
ENSMUSG00000008318	Relt	-1.00547	down
ENSMUSG00000034324	Tmem132c	-1.91844	down
ENSMUSG00000025784	Clec3b	-1.26406	down
ENSMUSG00000098470	C1rb	-1.05924	down
ENSMUSG00000057370	Gm8724	4.77558	up
ENSMUSG00000049928	Glp2r	-2.26426	down
ENSMUSG00000040907	Atp1a3	3.0119	up
ENSMUSG00000064310	Zpld1	8.887	up
ENSMUSG00000059412	Fxyd2	-1.44619	down
ENSMUSG00000073435	Nme3	1.10268	up
ENSMUSG00000071656	Lrrn4cl	-1.27102	down
ENSMUSG00000032243	Itga11	-1.26223	down
ENSMUSG00000064353	mt-Td	1.09478	up
ENSMUSG00000026196	Bard1	1.00779	up
ENSMUSG00000030351	Tspan11	-1.1449	down
ENSMUSG00000034205	Loxl2	-1.2434	down
ENSMUSG00000000157	Itgb2l	4.31572	up
ENSMUSG00000064364	mt-Th	1.20893	up
ENSMUSG00000056071	S100a9	4.03706	up
ENSMUSG00000063779	Chil4	-5.48741	down
ENSMUSG00000097286	Gm26684	-1.00805	down
ENSMUSG00000024680	Ms4a2	-1.94822	down
ENSMUSG00000059108	Ifitm6	3.68376	up
ENSMUSG00000036887	C1qa	-1.17306	down
ENSMUSG00000079845	Xlr4a	9.38093	up
ENSMUSG00000116504	I730030J21Rik	-8.54733	down
ENSMUSG00000045569	Mc2r	9.54293	up
ENSMUSG00000056529	Ptafr	-1.06751	down
ENSMUSG00000055632	Hmcn2	-1.07458	down
ENSMUSG00000092200	Tnxa	-1.10358	down
ENSMUSG00000105572	Gm43300	1.02393	up
ENSMUSG00000110216	Gm36325	8.62418	up
ENSMUSG00000032925	Itgbl1	-1.62079	down
ENSMUSG00000051504	Siglech	-2.10386	down
ENSMUSG00000102544	Gm5103	1.51839	up
ENSMUSG00000023439	Gnb3	-1.13123	down
ENSMUSG00000033707	Lrrc24	-1.36935	down
ENSMUSG00000117286	Gm1043	3.7645	up
ENSMUSG00000093769	H3c14	2.70991	up
ENSMUSG00000056716	Gm5420	-1.872	down
ENSMUSG00000111857	1190001M18Rik	3.48322	up
ENSMUSG00000013974	Mcemp1	3.58406	up
ENSMUSG00000103382	Gm37755	2.01339	up
ENSMUSG00000036896	C1qc	-1.00315	down
ENSMUSG00000017723	Wfdc2	1.34998	up
ENSMUSG00000033825	Tpsb2	-1.6338	down
ENSMUSG00000064355	mt-Tk	1.45301	up
ENSMUSG00000041754	Trem3	10.9821	up
ENSMUSG00000064366	mt-Tl2	1.23449	up
ENSMUSG00000115970	8430426J06Rik	1.79687	up
ENSMUSG00000026253	Chrng	2.06387	up
ENSMUSG00000054690	Emcn	-1.01361	down
ENSMUSG00000026042	Col5a2	-1.00513	down
ENSMUSG00000056043	Rgs9bp	-1.03239	down
ENSMUSG00000090121	Abhd12b	2.04132	up
ENSMUSG00000022225	Cma1	-1.54227	down
ENSMUSG00000026879	Gsn	-1.0888	down
ENSMUSG00000048779	P2ry6	-1.0682	down
ENSMUSG00000022041	Chrna2	-2.19632	down
ENSMUSG00000031495	Cd209d	-1.39001	down
ENSMUSG00000046093	Hpcal4	2.40425	up
ENSMUSG00000057060	Slc35f3	1.65226	up

## Sheet: table4
16W-DESs-4NQO+Smoking VS 4NQO
Gene ID	Gene Name	log2(fc)	regulation
ENSMUSG00000097346	Rps18-ps4	-18.3467	down
ENSMUSG00000099906	Gm28653	1.76643	up
ENSMUSG00000009350	Mpo	12.4984	up
ENSMUSG00000057729	Prtn3	12.2533	up
ENSMUSG00000107705	Gm45062	-10.7159	down
ENSMUSG00000092232	Gm20521	-13.3926	down
ENSMUSG00000028773	Fabp3	-1.22932	down
ENSMUSG00000097565	Gm26965	-10.9626	down
ENSMUSG00000091228	Gm20390	-11.6937	down
ENSMUSG00000086324	Gm15564	-11.6063	down
ENSMUSG00000104063	Pcdhgb7	-2.30208	down
ENSMUSG00000022491	Glycam1	-10.092	down
ENSMUSG00000100254	Trpc2	10.049	up
ENSMUSG00000024681	Ms4a3	10.2366	up
ENSMUSG00000026835	Fcnb	10.7176	up
ENSMUSG00000105204	Gm43738	10.0375	up
ENSMUSG00000039621	Prex1	-1.03698	down
ENSMUSG00000006638	Abhd1	-1.67442	down
ENSMUSG00000024978	Gpam	-1.2196	down
ENSMUSG00000028631	Kcnq4	-1.0206	down
ENSMUSG00000034614	Pik3ip1	-1.03921	down
ENSMUSG00000028341	Nr4a3	2.19752	up
ENSMUSG00000021226	Acot2	-1.09439	down
ENSMUSG00000020811	Wscd1	-1.52722	down
ENSMUSG00000025777	Gdap1	-1.15454	down
ENSMUSG00000042961	Egflam	-1.02475	down
ENSMUSG00000022357	Klhl38	-1.46649	down
ENSMUSG00000032735	Ablim3	-1.20989	down
ENSMUSG00000004837	Grap	-1.10064	down
ENSMUSG00000052920	Prkg1	-1.14305	down
ENSMUSG00000053399	Adamts18	-7.59411	down
ENSMUSG00000007107	Atp1a4	-1.98559	down
ENSMUSG00000017417	Plxdc1	-1.00734	down
ENSMUSG00000097286	Gm26684	-1.38778	down
ENSMUSG00000076609	Igkc	2.89455	up
ENSMUSG00000051606	2010001K21Rik	2.66595	up
ENSMUSG00000095079	Igha	2.67716	up
ENSMUSG00000009569	Mrtfb	-1.43399	down
ENSMUSG00000097636	Mirt1	1.34443	up
ENSMUSG00000071226	Cecr2	-1.2472	down
ENSMUSG00000022041	Chrna2	-3.24411	down
ENSMUSG00000032484	Ngp	15.1352	up
ENSMUSG00000086503	Xist	5.77804	up
ENSMUSG00000085517	Gm12963	-1.65828	down
ENSMUSG00000030737	Slco2b1	-1.35431	down
ENSMUSG00000033082	Clec1a	-1.4403	down
ENSMUSG00000097233	Gm17552	-1.08384	down
ENSMUSG00000113853	Gm47583	1.54373	up
ENSMUSG00000040809	Chil3	11.5701	up
ENSMUSG00000046491	C1qtnf2	-1.65527	down
ENSMUSG00000056366	Fabp3-ps1	-1.30484	down
ENSMUSG00000006784	Ttc25	2.0122	up
ENSMUSG00000113529	Gm47484	-1.09809	down
ENSMUSG00000035126	Wdr78	1.10408	up
ENSMUSG00000043719	Col6a6	-1.71923	down
ENSMUSG00000085317	Gssos2	-2.28691	down
ENSMUSG00000064355	mt-Tk	1.0998	up
ENSMUSG00000075569	Rsph10b	-1.18794	down
ENSMUSG00000032113	Chek1	1.14868	up
ENSMUSG00000061877	BC048679	-3.47326	down
ENSMUSG00000016327	Atp1b4	-1.19702	down
ENSMUSG00000029338	Antxr2	-1.06523	down
ENSMUSG00000110496	Gm45909	-1.83465	down
ENSMUSG00000038060	Dlec1	1.25194	up
ENSMUSG00000021795	Sftpd	9.99713	up
ENSMUSG00000031712	Il15	-1.06619	down
ENSMUSG00000066000	Zfp979	-7.91308	down
ENSMUSG00000046500	Tafa4	7.47367	up
ENSMUSG00000004814	Ccl24	-1.67696	down
ENSMUSG00000058914	C1qtnf3	-1.73866	down
ENSMUSG00000044522	A730020M07Rik	-1.74856	down
ENSMUSG00000075270	Pde11a	7.37456	up
ENSMUSG00000027577	Chrna4	-1.3275	down
ENSMUSG00000064338	mt-Tv	1.54418	up
ENSMUSG00000025912	Mybl1	1.06145	up
ENSMUSG00000024039	Cbs	1.07828	up
ENSMUSG00000117694	Snhg4	3.73268	up
ENSMUSG00000016493	Cd46	-1.00966	down
ENSMUSG00000023964	Calcr	-1.52093	down
ENSMUSG00000079625	Tm4sf19	10.6302	up
ENSMUSG00000024803	Ankrd1	-1.73335	down
ENSMUSG00000110332	Gm19935	4.09622	up
ENSMUSG00000037572	Wdhd1	1.08525	up
ENSMUSG00000064336	mt-Tf	1.38713	up
ENSMUSG00000032942	Ucp3	-1.66839	down
ENSMUSG00000057457	Phex	-1.39967	down
ENSMUSG00000030351	Tspan11	-1.08758	down
ENSMUSG00000064032	Gm10143	1.91161	up
ENSMUSG00000042379	Esm1	1.52727	up
ENSMUSG00000067279	Ppp1r3c	1.65275	up
ENSMUSG00000030256	Bhlhe41	-1.09093	down
ENSMUSG00000055632	Hmcn2	-1.17046	down
ENSMUSG00000103472	Pcdhga7	-2.36432	down
ENSMUSG00000001228	Uhrf1	1.31676	up
ENSMUSG00000042489	Clspn	1.15586	up
ENSMUSG00000084940	Gm15935	1.20565	up
ENSMUSG00000064371	mt-Tt	1.18384	up
ENSMUSG00000075224	Lrrc55	-1.98999	down
ENSMUSG00000067149	Jchain	2.52995	up
ENSMUSG00000097532	Gm4349	2.26568	up
ENSMUSG00000037347	Chst7	-1.70176	down
ENSMUSG00000037474	Dtl	1.27733	up
ENSMUSG00000015354	Pcolce2	-1.2822	down
ENSMUSG00000020799	Tekt1	-1.09665	down
ENSMUSG00000061080	Lsamp	-1.1322	down
ENSMUSG00000036131	Frmd7	-1.30346	down
ENSMUSG00000078452	Raet1d	3.50375	up
ENSMUSG00000046080	Clec9a	-1.23697	down
ENSMUSG00000106757	Gm43482	9.53987	up
ENSMUSG00000113622	Gm49749	-4.72044	down
ENSMUSG00000084929	Foxo6os	-1.70679	down
ENSMUSG00000035799	Twist1	-1.04008	down
ENSMUSG00000102269	Gm7357	-2.92448	down
ENSMUSG00000110326	Gm45378	-1.53316	down
ENSMUSG00000024206	Rfx2	1.05421	up
ENSMUSG00000027386	Fbln7	-1.38424	down
ENSMUSG00000118537	Shld3	1.03877	up
ENSMUSG00000041202	Pla2g2d	-1.13205	down
